# Supplementary material for: Counting missing babies in Tanzania: Neonatal mortality data quality from Tanzania’s District Health Information System across 28 Regional and 7 Tertiary hospitals (2015–2024)
Source: PLoS One. 2026 Jul 23;21(7):e0348874. doi: 10.1371/journal.pone.0348874 (PMC13395327; doi:10.1371/journal.pone.0348874)
Supplement: S3 Table — This file contains the minimum dataset used for the analysis. Sheet 1 presents the data used to generate the forest plot (2021–2024). Sheet 2 includes aggregated data on live births and neonatal deaths by health facility level for the years 2015–2024. Sheet 3 provides data on live births and neonatal deaths for each individual facility (RRH1–RRH28 and Tertiary1–Tertiary7) covering the years 2015–2024. (XLSX) [file pone.0348874.s005.xlsx]

## Sheet: forest_plot_data
facility	year	dhis2_deaths	NID_deaths	dhis2_livebirths	dhis2_nmr	nid_nmr
RRH1	2021	635	312	8539	79.7	37.8
RRH1	2022	674	286	7615	88.5	37
RRH1	2023	592	438	7715	76.7	56.1
RRH1	2024	532	394	5883	90.4	66.3
Tertiary3	2021	347	338	2854	121.6	118.4
Tertiary3	2022	264	321	2632	100.3	122
Tertiary3	2023	199	283	2392	83.2	116.6
Tertiary3	2024	184	236	2212	83.2	107.6
Tertiary7	2021	282	1041	4949	57	206.3
Tertiary7	2022	233	736	4530	51.4	167.1
Tertiary7	2023	265	738	4358	60.8	166.6
Tertiary7	2024	282	551	4243	66.5	131.3
Tertiary4	2021	200	162	6369	31.4	27.9
Tertiary4	2022	155	337	5881	26.4	56.8
Tertiary4	2023	244	290	5327	45.8	54.1
Tertiary4	2024	296	267	5104	58	52.3
Tertiary5	2021	17	140	2193	7.8	59.7
Tertiary5	2022	9	295	2321	3.9	127.1
Tertiary5	2023	11	140	2015	5.5	67
Tertiary5	2024	16	161	1804	8.9	88.7
RRH16	2021	466	258	7803	63.4	34.3
RRH16	2022	346	204	7364	47	27.4
RRH16	2023	559	200	7099	78.7	27.2
RRH16	2024	488	270	5857	83.3	45.8
RRH27	2021	375	223	7312	55.2	32.7
RRH27	2022	639	366	6936	92.1	52.6
RRH27	2023	718	397	6802	105.6	58.1
RRH27	2024	571	339	5264	108.5	64.4

## Sheet: livebirths&neonatal deaths
	2015	2016	2017	2018	2019	2020	2021	2022	2023	2024
Institutional livebirths
Dispensaries	464121	466376	511538	666950	721496	768017	717389	739931	808206	861567
Health centers	276237	304277	362925	443820	501563	587008	631088	674417	754306	805529
District hospitals	221280	235861	251478	256179	264026	249472	243533	258323	295964	323559
Regional referral hospitals	155574	151219	151158	146849	135561	106460	94151	90104	84877	73164
National & zonal hospitals	13762	24250	27651	21588	23861	22594	21369	22288	21183	20496
Others*	34360	35312	36788	35839	35553	33855	35078	37431	39860	34830
Total	1165334	1217295	1341538	1571225	1682060	1767406	1742608	1822494	2004396	2119145
Institutional neonatal deaths
Dispensaries	196	273	322	294	239	252	164	161	124	129
Health centers	293	650	826	854	931	1965	1681	1810	1272	1350
District hospitals	1202	1319	2339	2127	1757	2520	2520	2311	2766	2678
Regional referral hospitals	1580	1615	2450	1906	2352	2459	3138	3953	4708	4386
National & zonal hospitals	123	278	446	562	405	413	853	1003	773	787
Others*	964	1005	1535	1908	1846	2076	1756	2103	1724	1156
Total	4358	5140	7918	7651	7530	9685	10112	11341	11367	10486

## Sheet: livebirths&deaths_individual HF
facility_code	year	livebirths	neonatal deaths
RRH1	2015	16015	378
RRH1	2016	15753	141
RRH1	2017	16662	324
RRH1	2018	15206	88
RRH1	2019	13660	495
RRH1	2020	6395	224
RRH1	2021	8539	635
RRH1	2022	7615	674
RRH1	2023	7715	592
RRH1	2024	5883	532
RRH2	2015	4249	52
RRH2	2016	4570	97
RRH2	2017	4011	92
RRH2	2018	3742	114
RRH2	2019	3625	43
RRH2	2020	2622	55
RRH2	2021	2086	76
RRH2	2022	1678	11
RRH2	2023	1632	155
RRH2	2024	1168	202
RRH3	2015	12865	100
RRH3	2016	10273	177
RRH3	2017	9376	88
RRH3	2018	8711	16
RRH3	2019	8989	45
RRH3	2020	8963	259
RRH3	2021	9367	216
RRH3	2022	7715	302
RRH3	2023	8071	256
RRH3	2024	7754	190
RRH4	2015	6637	5
RRH4	2016	7684	1
RRH4	2017	7131	1
RRH4	2018	7489
RRH4	2019	7010
RRH4	2020	5515	6
RRH4	2021	5408
RRH4	2022	6041
RRH4	2023	2932	4
RRH4	2024	734	1
RRH5	2015	4351	127
RRH5	2016	4628
RRH5	2017	5154	34
RRH5	2018	4712	28
RRH5	2019	3899	41
RRH5	2020	2383	103
RRH5	2021	2773	24
RRH5	2022	2671	80
RRH5	2023	2566	207
RRH5	2024	2264	282
RRH6	2015
RRH6	2016
RRH6	2017
RRH6	2018
RRH6	2019
RRH6	2020
RRH6	2021
RRH6	2022
RRH6	2023	468
RRH6	2024	604	171
RRH7	2015	5823	4
RRH7	2016	5457
RRH7	2017	4274	62
RRH7	2018	5135	5
RRH7	2019	5202	61
RRH7	2020	2662	59
RRH7	2021	2909	138
RRH7	2022	2906	154
RRH7	2023	2984	205
RRH7	2024	2774	248
RRH8	2015	2602	42
RRH8	2016	2300
RRH8	2017	2630	62
RRH8	2018	2568	56
RRH8	2019	1947	6
RRH8	2020	1541	100
RRH8	2021	1639	34
RRH8	2022	1512	40
RRH8	2023	1593	94
RRH8	2024	1394	87
RRH9	2015	232	1
RRH9	2016	1130	7
RRH9	2017	1228	8
RRH9	2018	1261
RRH9	2019	1445	11
RRH9	2020	1492	21
RRH9	2021	1730	22
RRH9	2022	1715	61
RRH9	2023	1484	69
RRH9	2024	1555	75
RRH10	2015	2422	58
RRH10	2016	2778	47
RRH10	2017	2287	185
RRH10	2018	1726	165
RRH10	2019	1518	158
RRH10	2020	1281	172
RRH10	2021	1128	116
RRH10	2022	1208	124
RRH10	2023	1088	38
RRH10	2024	1368	24
RRH11	2015	3014	40
RRH11	2016	3475	24
RRH11	2017	3602	5
RRH11	2018	3597
RRH11	2019	3407
RRH11	2020	2891	30
RRH11	2021	2319	11
RRH11	2022	1845	14
RRH11	2023	2087	20
RRH11	2024	2244	23
RRH12	2015	3104
RRH12	2016	3945	13
RRH12	2017	4071	81
RRH12	2018	4101	105
RRH12	2019	3777	23
RRH12	2020	3626	73
RRH12	2021	3825	89
RRH12	2022	3607	125
RRH12	2023	3359	153
RRH12	2024	2884	9
RRH13	2015	8153	2
RRH13	2016	7898	53
RRH13	2017	8044
RRH13	2018	7149	2
RRH13	2019	6658	69
RRH13	2020	6352	254
RRH13	2021	6049	281
RRH13	2022	5204	185
RRH13	2023	4823	187
RRH13	2024	3422	201
RRH14	2015	8167	292
RRH14	2016	7708	90
RRH14	2017	7996	129
RRH14	2018	7572	129
RRH14	2019	6941	225
RRH14	2020	6627	63
RRH14	2021	5685	5
RRH14	2022	4879	171
RRH14	2023	4183	249
RRH14	2024	4487	78
RRH15	2015	4317	11
RRH15	2016	4290
RRH15	2017	3632
RRH15	2018	4476	1
RRH15	2019	4069
RRH15	2020	3406	34
RRH15	2021	2340	36
RRH15	2022	2503	51
RRH15	2023	2061	79
RRH15	2024	1440	115
RRH16	2015	10185	20
RRH16	2016	9186	384
RRH16	2017	11164	331
RRH16	2018	11312	226
RRH16	2019	11062	246
RRH16	2020	10763	119
RRH16	2021	7803	466
RRH16	2022	7364	346
RRH16	2023	7099	559
RRH16	2024	5857	488
RRH17	2015
RRH17	2016
RRH17	2017
RRH17	2018
RRH17	2019	40
RRH17	2020	411	1
RRH17	2021	611	2
RRH17	2022	421	3
RRH17	2023	643	7
RRH17	2024	614	3
RRH18	2015	10185	1
RRH18	2016	10393	4
RRH18	2017	10258	24
RRH18	2018	9470	5
RRH18	2019	9500	2
RRH18	2020	4658
RRH18	2021	4853
RRH18	2022	4052	8
RRH18	2023	4252	45
RRH18	2024	4404	97
RRH19	2015	10022	3
RRH19	2016	10267	31
RRH19	2017	9201	65
RRH19	2018	9947	127
RRH19	2019	8804	162
RRH19	2020	7592	119
RRH19	2021	6866	76
RRH19	2022	6750	198
RRH19	2023	6129	186
RRH19	2024	5846	240
RRH20	2015	3466
RRH20	2016	4772
RRH20	2017	3784	2
RRH20	2018	3451
RRH20	2019	4125	30
RRH20	2020	3546
RRH20	2021	2593
RRH20	2022	2205	139
RRH20	2023	1394	122
RRH20	2024	1124	13
RRH21	2015
RRH21	2016
RRH21	2017
RRH21	2018
RRH21	2019
RRH21	2020
RRH21	2021
RRH21	2022
RRH21	2023		7
RRH21	2024	236	13
RRH22	2015	8409	89
RRH22	2016	5207	116
RRH22	2017	5648	109
RRH22	2018	5859	52
RRH22	2019	4792	18
RRH22	2020	3439	108
RRH22	2021	2915	67
RRH22	2022	2715	101
RRH22	2023	2336	109
RRH22	2024	2338	99
RRH23	2015	1852	30
RRH23	2016	1951	4
RRH23	2017	2122	39
RRH23	2018	2323	40
RRH23	2019	1706
RRH23	2020	1265
RRH23	2021	1248	81
RRH23	2022	1212	32
RRH23	2023	1332	14
RRH23	2024	1223	72
RRH24	2015
RRH24	2016
RRH24	2017
RRH24	2018
RRH24	2019
RRH24	2020
RRH24	2021
RRH24	2022	307	15
RRH24	2023	890	40
RRH24	2024	731	67
RRH25	2015	6284	15
RRH25	2016	6621	57
RRH25	2017	6633	247
RRH25	2018	6696	328
RRH25	2019	4809	310
RRH25	2020	3020	279
RRH25	2021	1958	116
RRH25	2022	1276	120
RRH25	2023	1606	221
RRH25	2024	1493	193
RRH26	2015	6152	82
RRH26	2016	5364	90
RRH26	2017	5910	106
RRH26	2018	5648	84
RRH26	2019	6011	79
RRH26	2020	5843	48
RRH26	2021	5401	92
RRH26	2022	3670	144
RRH26	2023	3549	135
RRH26	2024	2854	86
RRH27	2015	14085	228
RRH27	2016	12593	184
RRH27	2017	13971	365
RRH27	2018	12731	327
RRH27	2019	10445	269
RRH27	2020	7914	184
RRH27	2021	7312	375
RRH27	2022	6936	639
RRH27	2023	6802	718
RRH27	2024	5264	571
RRH28	2015	2877
RRH28	2016	2976	95
RRH28	2017	2369	91
RRH28	2018	1967	8
RRH28	2019	2120	59
RRH28	2020	2253	148
RRH28	2021	2461	180
RRH28	2022	2097	216
RRH28	2023	1799	237
RRH28	2024	1205	206
Tertiary1	2015	0
Tertiary1	2016	0
Tertiary1	2017	0
Tertiary1	2018	0
Tertiary1	2019	0
Tertiary1	2020	175
Tertiary1	2021	1003	6
Tertiary1	2022	1420	4
Tertiary1	2023	1410	6
Tertiary1	2024	1319	6
Tertiary2	2015	4446	117
Tertiary2	2016	6049
Tertiary2	2017	8029	4
Tertiary2	2018	5648
Tertiary2	2019	4703
Tertiary2	2020	5175
Tertiary2	2021	4001	1
Tertiary2	2022	5504	338
Tertiary2	2023	5552	47
Tertiary2	2024	5612
Tertiary3	2015	3268	6
Tertiary3	2016	3226	153
Tertiary3	2017	3613	162
Tertiary3	2018	3542	241
Tertiary3	2019	3482	267
Tertiary3	2020	3105	278
Tertiary3	2021	2854	347
Tertiary3	2022	2632	264
Tertiary3	2023	2392	199
Tertiary3	2024	2212	184
Tertiary4	2015	6048
Tertiary4	2016	6086	125
Tertiary4	2017	6749	280
Tertiary4	2018	7128	321
Tertiary4	2019	6383	138
Tertiary4	2020	6651	36
Tertiary4	2021	6369	200
Tertiary4	2022	5881	155
Tertiary4	2023	5327	244
Tertiary4	2024	5104	296
Tertiary5	2015	0
Tertiary5	2016	0
Tertiary5	2017	0
Tertiary5	2018	1102
Tertiary5	2019	1998
Tertiary5	2020	1696	1
Tertiary5	2021	2193	17
Tertiary5	2022	2321	9
Tertiary5	2023	2015	11
Tertiary5	2024	1804	16
Tertiary6	2015
Tertiary6	2016
Tertiary6	2017
Tertiary6	2018
Tertiary6	2019
Tertiary6	2020
Tertiary6	2021
Tertiary6	2022
Tertiary6	2023	129	1
Tertiary6	2024	202	3
Tertiary7	2015
Tertiary7	2016	8889
Tertiary7	2017	9260
Tertiary7	2018	4168
Tertiary7	2019	7295
Tertiary7	2020	5792	98
Tertiary7	2021	4949	282
Tertiary7	2022	4530	233
Tertiary7	2023	4358	265
Tertiary7	2024	4243	282
